# Supplementary material for: Rapid Diagnostic Tests for the Detection of the Four Dengue Virus Serotypes in Clinically Relevant Matrices
Source: Microbiol Spectr. 2023 Jan 23;11(1):e02796-22. doi: 10.1128/spectrum.02796-22 (PMC9927141; doi:10.1128/spectrum.02796-22)
Supplement: Supplemental file 2 — Table S3. Download spectrum.02796-22-s0002.xlsx, XLSX file, 0.03 MB [file spectrum.02796-22-s0002.xlsx]

## Sheet: Subsitutes samples
Year	Sample ID	Type of PCR	Cq value	Serotype	Genotype	Clade	Volume (>450uL)	Remarks	Samples that I have on hand per serotype
2022	EHIE1995Y22	Real-time	30.06	D2	Cosmopolitan	cldIb2013
2022	EHIE1597Y22	Real-time	22.38	D2	Cosmopolitan	cldIb2013
2022	EHIE3155Y22	Real-time	32.49	D2	Cosmopolitan	cldIb2013
2022	EHIE3119Y22	Real-time	34.02	D2	Cosmopolitan	cldIb2013
2022	EHIE3681Y22	Real-time	30.61	D2	Cosmopolitan	cldIb2013
2022	EHIE4031Y22	Real-time	29.75	D2	Cosmopolitan	cldIb2013
2022	EHIE4412Y22	Real-time	25.12	D2	Cosmopolitan	cldIb2013
2022	EHIE4747Y22	Real-time	23.29	D2	Cosmopolitan	cldIb2013
2022	EHIE4323Y22	Real-time	24.83	D2	Cosmopolitan	cldIb2013
2022	EHIE4601Y22	Real-time	30.36	D2	Cosmopolitan	cldIb2013
2022	EHIE5865Y22	Real-time	32.29	D2	Cosmopolitan	cldIb2013
2022	EHIE6556Y22	Real-time	26.25	D2	Cosmopolitan	cldIb2013
2022	EHIE7347Y22	Real-time	19.26	D2	Cosmopolitan	cldIb2013
2022	EHIE14085Y22	Real-time	26.49	D2	Cosmopolitan	cldIb2013
2022	EHIE17203Y22	Real-time	16.56	D2	Cosmopolitan	cldIb2013
2022	EHIE17213Y22	Real-time	21.02	D2	Cosmopolitan	cldIb2013
2022	EHIE18149Y22	Real-time	18.53	D2	Cosmopolitan	cldIb2013
2022	EHIE18767Y22	Real-time	18.48	D2	Cosmopolitan	cldIb2013
2022	EHIE18404Y22	Real-time	20.86	D2	Cosmopolitan	cldIb2013
2022	EHIE18454Y22	Real-time	29.15	D2	Cosmopolitan	cldIb2013
2022	EHIE18681Y22	Real-time	30.04	D2	Cosmopolitan	cldIb2013
2022	EHIE19472Y22	Real-time	14.58	D2	Cosmopolitan	cldIb2013
2022	EHIE19906Y22	Real-time	20.04	D2	Cosmopolitan	cldIb2013
2022	EHIE1669Y22	Real-time	21.49	D3	Genotype III	cldIII2015
2022	EHIE2085Y22	Real-time	24.12	D3	Genotype III	cldIII2015
2022	EHIE6409Y22	Real-time	22.3	D3	Genotype III	cldIII2015
2022	EHIE6259Y22	Real-time	19.17	D3	Genotype III	cldIII2015
2022	EHIE7606Y22	Real-time	18.74	D3	Genotype III	cldIII2015
2022	EHIE9166Y22	Real-time	26.8	D3	Genotype III	cldIII2015
2022	EHIE10470Y22	Real-time	18.19	D3	Genotype III	cldIII2015
2022	EHIE10727Y22	Real-time	14.29	D3	Genotype III	cldIII2015
2022	EHIE10498Y22	Real-time	19.44	D3	Genotype III	cldIII2015
2022	EHIE10530Y22	Real-time	17.51	D3	Genotype III	cldIII2015
2022	EHIE10600Y22	Real-time	17.04	D3	Genotype III	cldIII2015
2022	EHIE10639Y22	Real-time	21.02	D3	Genotype III	cldIII2015
2022	EHIE11324Y22	Real-time	19.56	D3	Genotype III	cldIII2015
2022	EHIE11351Y22	Real-time	29.15	D3	Genotype III	cldIII2015
2022	EHIE11918Y22	Real-time	17.33	D3	Genotype III	cldIII2015
2022	EHIE11990Y22	Real-time	21.99	D3	Genotype III	cldIII2015
2022	EHIE11620Y22	Real-time	27.64	D3	Genotype III	cldIII2015
2022	EHIE11826Y22	Real-time	16.63	D3	Genotype III	cldIII2015
2022	EHIE11946Y22	Real-time	21.35	D3	Genotype III	cldIII2015
2022	EHIE12691Y22	Real-time	18.78	D3	Genotype III	cldIII2015
2022	EHIE12879Y22	Real-time	28.07	D3	Genotype III	cldIII2015
2022	EHIE12893Y22	Real-time	12.3	D3	Genotype III	cldIII2015
2022	EHIE12531Y22	Real-time	28.37	D3	Genotype III	cldIII2015
2022	EHIE14223Y22	Real-time	15.23	D3	Genotype III	cldIII2015
2022	EHIE14664Y22	Real-time	23.37	D3	Genotype III	cldIII2015
2022	EHIE14778Y22	Real-time	29.19	D3	Genotype III	cldIII2015
2022	EHIE14018Y22	Real-time	18.65	D3	Genotype III	cldIII2015
2022	EHIE14498Y22	Real-time	16.51	D3	Genotype III	cldIII2015
2022	EHIE14421Y22	Real-time	16.7	D3	Genotype III	cldIII2015
2022	EHIE14877Y22	Real-time	17.02	D3	Genotype III	cldIII2015
2022	EHIE14401Y22	Real-time	24.01	D3	Genotype III	cldIII2015
2022	EHIE14446Y22	Real-time	24.25	D3	Genotype III	cldIII2015
2022	EHIE15016Y22	Real-time	18.38	D3	Genotype III	cldIII2015
2022	EHIE15204Y22	Real-time	19.14	D3	Genotype III	cldIII2015
2022	EHIE15609Y22	Real-time	21.86	D3	Genotype III	cldIII2015
2022	EHIE15904Y22	Real-time	26.44	D3	Genotype III	cldIII2015
2022	EHIE15085Y22	Real-time	25.16	D3	Genotype III	cldIII2015
2022	EHIE16586Y22	Real-time	20.38	D3	Genotype III	cldIII2015
2022	EHIE16005Y22	Real-time	20.76	D3	Genotype III	cldIII2015
2022	EHIE16157Y22	Real-time	22.68	D3	Genotype III	cldIII2015
2022	EHIE16620Y22	Real-time	23.55	D3	Genotype III	cldIII2015
2022	EHIE16917Y22	Real-time	29.37	D3	Genotype III	cldIII2015
2022	EHIE16223Y22	Real-time	16.43	D3	Genotype III	cldIII2015
2022	EHIE16346Y22	Real-time	21.24	D3	Genotype III	cldIII2015
2022	EHIE16688Y22	Real-time	21.05	D3	Genotype III	cldIII2015
2022	EHIE17052Y22	Real-time	16.14	D3	Genotype III	cldIII2015
2022	EHIE17904Y22	Real-time	18.11	D3	Genotype III	cldIII2015
2022	EHIE17095Y22	Real-time	18.21	D3	Genotype III	cldIII2015
2022	EHIE17515Y22	Real-time	23.24	D3	Genotype III	cldIII2015
2022	EHIE17573Y22	Real-time	20.26	D3	Genotype III	cldIII2015
2022	EHIE17008Y22	Real-time	27.01	D3	Genotype III	cldIII2015
2022	EHIE17658Y22	Real-time	22.31	D3	Genotype III	cldIII2015
2022	EHIE17102Y22	Real-time	18.59	D3	Genotype III	cldIII2015
2022	EHIE17532Y22	Real-time	20.07	D3	Genotype III	cldIII2015
2022	EHIE18177Y22	Real-time	15.76	D3	Genotype III	cldIII2015
2022	EHIE18680Y22	Real-time	13.5	D3	Genotype III	cldIII2015
2022	EHIE18744Y22	Real-time	24.14	D3	Genotype III	cldIII2015
2022	EHIE18804Y22	Real-time	24.37	D3	Genotype III	cldIII2015
2022	EHIE18977Y22	Real-time	16.05	D3	Genotype III	cldIII2015
2022	EHIE18063Y22	Real-time	20.76	D3	Genotype III	cldIII2015
2022	EHIE18202Y22	Real-time	17.12	D3	Genotype III	cldIII2015
2022	EHIE18429Y22	Real-time	16	D3	Genotype III	cldIII2015
2022	EHIE19425Y22	Real-time	23.62	D3	Genotype III	cldIII2015
2022	EHIE19645Y22	Real-time	27.08	D3	Genotype III	cldIII2015
2022	EHIE19798Y22	Real-time	18.46	D3	Genotype III	cldIII2015
2022	EHIE19820Y22	Real-time	25.38	D3	Genotype III	cldIII2015
2022	EHIE19942Y22	Real-time	21.26	D3	Genotype III	cldIII2015
2022	EHIE19608Y22	Real-time	21.69	D3	Genotype III	cldIII2015
2022	EHIE19744Y22	Real-time	25.16	D3	Genotype III	cldIII2015
2022	EHIE19907Y22	Real-time	25.27	D3	Genotype III	cldIII2015
2022	EHIE19068Y22	Real-time	22.66	D3	Genotype III	cldIII2015
2022	EHIE19073Y22	Real-time	22.69	D3	Genotype III	cldIII2015
2022	EHIE19331Y22	Real-time	18.73	D3	Genotype III	cldIII2015
2022	EHIE19621Y22	Real-time	18.66	D3	Genotype III	cldIII2015
2022	EHIE19387Y22	Real-time	16.62	D3	Genotype III	cldIII2015
2022	EHIE19422Y22	Real-time	16.87	D3	Genotype III	cldIII2015
2022	EHIE19561Y22	Real-time	17.92	D3	Genotype III	cldIII2015
2022	EHIE19357Y22	Real-time	27.92	D3	Genotype III	cldIII2015
2022	EHIE19382Y22	Real-time	24.07	D3	Genotype III	cldIII2015
2020	EHIE17002Y20	Real-time	24.36	D4	NA	NA
2020	EHIE17362Y20	Real-time	22.73	D4	NA	NA
2020	EHIE17056Y20	Real-time	17.76	D4	Genotype II	cldIV2019
2020	EHIE19048Y20	Real-time	21.91	D4	NA	NA
2020	EHIE19493Y20	Real-time	19.97	D4	NA	NA
2020	EHIE20277Y20	Real-time	30.42	D4	NA	NA
2020	EHIE20897Y20	Real-time	15.56	D4	NA	NA
2020	EHIE20223Y20	Real-time	27.82	D4	NA	NA
2020	EHIE21851Y20	Real-time	20.18	D4	NA	NA
2020	EHIE22267Y20	Real-time	14.21	D4	NA	NA
2020	EHIE22759Y20	Real-time	19.72	D4	NA	NA
2020	EHIE23505Y20	Real-time	17.39	D4	NA	NA
2020	EHIE23519Y20	Real-time	16.15	D4	NA	NA
2020	EHIE23078Y20	Real-time	22.14	D4	NA	NA
2020	EHIE23422Y20	Real-time	25.88	D4	NA	NA
2020	EHIE24408Y20	Real-time	18.28	D4	NA	NA
2020	EHIE26950Y20	Real-time	19.88	D4	NA	NA
2020	EHIE26321Y20	Real-time	14.74	D4	NA	NA
2020	EHIE27084Y20	Real-time	30.34	D4	NA	NA
2020	EHIE27232Y20	Real-time	24.02	D4	NA	NA
2020	EHIE27982Y20	Real-time	26.15	D4	NA	NA
2020	EHIE27314Y20	Real-time	28.47	D4	NA	NA
2020	EHIE27396Y20	Real-time	16.55	D4	NA	NA
2020	EHIE28715Y20	Real-time	24.72	D4	NA	NA
2020	EHIE29481Y20	Real-time	21.57	D4	NA	NA
2020	EHIE29160Y20	Real-time	26.84	D4	NA	NA
2020	EHIE32243Y20	Real-time	25.79	D4	NA	NA
2020	EHIE32755Y20	Real-time	18.91	D4	NA	NA
2022	EHIE1677Y22	-	NEG	NEG	-	-
2022	EHIE1998Y22	-	NEG	NEG	-	-
2022	EHIE3171Y22	-	NEG	NEG	-	-
2022	EHIE3219Y22	-	NEG	NEG	-	-
2022	EHIE3359Y22	-	NEG	NEG	-	-
2022	EHIE3719Y22	-	NEG	NEG	-	-
2022	EHIE3150Y22	-	NEG	NEG	-	-
2022	EHIE4153Y22	-	NEG	NEG	-	-
2022	EHIE5008Y22	-	NEG	NEG	-	-
2022	EHIE5366Y22	-	NEG	NEG	-	-
2022	EHIE6254Y22	-	NEG	NEG	-	-
2022	EHIE6825Y22	-	NEG	NEG	-	-
2022	EHIE12448Y22	-	NEG	NEG	-	-
2022	EHIE13257Y22	-	NEG	NEG	-	-
2022	EHIE16846Y22	-	NEG	NEG	-	-
2022	EHIE16899Y22	-	NEG	NEG	-	-
2022	EHIE17078Y22	-	NEG	NEG	-	-
2022	EHIE17103Y22	-	NEG	NEG	-	-
2022	EHIE17123Y22	-	NEG	NEG	-	-
2022	EHIE17508Y22	-	NEG	NEG	-	-
2022	EHIE17117Y22	-	NEG	NEG	-	-
2022	EHIE19431Y22	-	NEG	NEG	-	-
2022	EHIE19496Y22	-	NEG	NEG	-	-
2022	EHIE19427Y22	-	NEG	NEG	-	-
2022	EHIE19576Y22	-	NEG	NEG	-	-
2022	EHIE20407Y22	-	NEG	NEG	-	-
2022	EHIE20870Y22	-	NEG	NEG	-	-

## Sheet: Compiled Results
Supplementary Table 3: DENV detection in patient sera (n = 80) with RT-PCR and rapid dengue serotyping tests. Displayed are Sample ID, Serotype, RT-PCR (Serotype Ct, tested concurrently with Rapid DENV serotyping tests), and Rapid DENV serotyping test results (Analyst 1, Analyst 2, Normalised black values (Image J)). Analyst 1 and 2: P+++, strong test line; P++ medium strong test line; P+, faint …
Sample ID	Dengue serotype	Serotype Ct (tested concurrently with RPA)	pfu/µL*	Analyst 1				Analyst 2				Normalised black values (Image J)
				D1 LFS	D2 LFS	D3 LFS	D4 LFS	D1 LFS	D2 LFS	D3 LFS	D4 LFS	D1 LFS	D2 LFS	D3 LFS	D4 LFS
Sample 1	D1	19.12	0.350542	NEG	NEG	NEG	NEG	NEG	NEG	NEG	NEG	0	0	0	0
Sample 2		21.68	0.0826641	NEG	NEG	NEG	NEG	NEG	NEG	NEG	NEG	0	0	0	0
Sample 3		17.05	1.12738	NEG	NEG	NEG	NEG	NEG	NEG	NEG	NEG	0	0	0	0
Sample 4		12.68	13.2771	NEG	NEG	NEG	NEG	NEG	NEG	NEG	NEG	0	0	0	0
Sample 5		14.18	5.6947	NEG	NEG	NEG	NEG	NEG	NEG	NEG	NEG	0	0	0	0
Sample 6		11.06	33.124	P+++	NEG	NEG	NEG	P+++	NEG	NEG	NEG	51.7009	0	0	0
Sample 7		23.32	0.0327623	P+	NEG	NEG	NEG	P+	NEG	NEG	NEG	0.557029	0	0	0
Sample 8		25.11	0.0119308	NEG	NEG	NEG	NEG	NEG	NEG	NEG	NEG	0	0	0	0
Sample 9		16.39	1.63617	P+++	NEG	NEG	NEG	P+++	NEG	NEG	NEG	78.0258	0	0	0
Sample 10		11.68	23.3447	P++	NEG	NEG	NEG	P+	NEG	NEG	NEG	1.67235	0	0	0
Sample 11		15.76	2.33471	NEG	NEG	NEG	NEG	NEG	NEG	NEG	NEG	0	0	0	0
Sample 12		24.36	0.0182173	NEG	NEG	NEG	NEG	NEG	NEG	NEG	NEG	0	0	0	0
Sample 13		20.65	0.147828	NEG	NEG	NEG	NEG	NEG	NEG	NEG	NEG	0	0	0	0
Sample 14		24.58	0.0160903	NEG	NEG	NEG	NEG	NEG	NEG	NEG	NEG	0	0	0	0
Sample 15		13.06	10.7144	P++	NEG	NEG	NEG	P+	NEG	NEG	NEG	0.695683	0	0	0
Sample 16		17.22	1.02425	P+	NEG	NEG	NEG	P+	NEG	NEG	NEG	0.521719	0	0	0
Sample 17	D2	24.86	0.0478132	NEG	P+	NEG	NEG	NEG	P+	NEG	NEG	0	0.550391	0	0
Sample 18		21.44	0.41936	NEG	P+++	NEG	NEG	NEG	P+++	NEG	NEG	0	21.7521	0	0
Sample 19		24.12	0.0764887	NEG	P++	NEG	NEG	NEG	P++	NEG	NEG	0	5.07826	0	0
Sample 20		20.89	0.594628	NEG	P+++	NEG	NEG	NEG	P+++	NEG	NEG	0	48.7213	0	0
Sample 21		21.68	0.360088	NEG	P+++	NEG	NEG	NEG	P+++	NEG	NEG	0	30.1273	0	0
Sample 22		21.83	0.327377	NEG	P+++	NEG	NEG	NEG	P+++	NEG	NEG	0	49.2366	0	0
Sample 23		26.87	0.0133446	NEG	P++	NEG	NEG	NEG	P++	NEG	NEG	0	9.9032	0	0
Sample 24		21.44	0.41936	NEG	P+++	NEG	NEG	NEG	P+++	NEG	NEG	0	36.1345	0	0
Sample 25		25.06	0.0421114	NEG	P++	NEG	NEG	NEG	P++	NEG	NEG	0	9.33587	0	0
Sample 26		24.9	0.0466142	NEG	P++	NEG	NEG	NEG	P++	NEG	NEG	0	9.50415	0	0
Sample 27		22.81	0.175719	NEG	P+++	NEG	NEG	NEG	P+++	NEG	NEG	0	29.1449	0	0
Sample 28		25.78	0.0266603	NEG	P++	NEG	NEG	NEG	P++	NEG	NEG	0	11.671	0	0
Sample 29		22.32	0.239847	NEG	P+++	NEG	NEG	NEG	P+++	NEG	NEG	0	30.5276	0	0
Sample 30		28.76	0.00401931	NEG	P+	NEG	NEG	NEG	P+	NEG	NEG	0	0.835558	0	0
Sample 31		24.03	0.0809868	NEG	P++	NEG	NEG	NEG	P+	NEG	NEG	0	8.42317	0	0
Sample 32		20.88	0.598416	NEG	P++	NEG	NEG	NEG	P++	NEG	NEG	0	11.8629	0	0
Sample 33	D3	23.55	5.94063	NEG	NEG	NEG	NEG	NEG	NEG	NEG	NEG	0	0	0	0
Sample 34		19.96	53.746	NEG	NEG	P++	P+	NEG	NEG	P+	P+	0	0	2.01477	0
Sample 35		18.94	100.488	NEG	NEG	P++	NEG	NEG	NEG	P++	NEG	0	0	4.91384	0
Sample 36		23.49	6.16338	NEG	NEG	NEG	NEG	NEG	NEG	NEG	NEG	0	0	0	0
Sample 37		21.14	26.0585	NEG	NEG	P++	NEG	NEG	NEG	P++	NEG	0	0	8.53973	0
Sample 38		19.67	64.2116	NEG	NEG	P+	NEG	NEG	NEG	P+	NEG	0	0	1.35583	0
Sample 39		22.1	14.46	NEG	NEG	P+	NEG	NEG	NEG	P+	NEG	0	0	0.799433	0
Sample 40		20.02	51.8036	NEG	NEG	P++	NEG	NEG	NEG	P++	NEG	0	0	9.20638	0
Sample 41		20.48	39.0659	NEG	NEG	NEG	NEG	NEG	NEG	NEG	NEG	0	0	0	0
Sample 42		17.36	264.902	NEG	NEG	P+++	P++	NEG	NEG	P+++	P++	0	0	40.9214	4.99407
Sample 43		18.48	133.252	NEG	NEG	P+++	P+	NEG	NEG	P+++	P+	0	0	39.9749	0
Sample 44		23.62	5.69091	NEG	NEG	NEG	NEG	NEG	NEG	NEG	NEG	0	0	0	0
Sample 45		21.23	24.6587	NEG	NEG	NEG	NEG	NEG	NEG	NEG	NEG	0	0	0	0
Sample 46		22.55	10.9716	NEG	NEG	NEG	NEG	NEG	NEG	NEG	NEG	0	0	0	0
Sample 47		18.25	153.446	NEG	NEG	P++	NEG	NEG	NEG	P++	NEG	0	0	16.6327	0
Sample 48		22.56	10.9045	NEG	NEG	P+	NEG	NEG	NEG	P+	NEG	0	0	2.37129	0
Sample 49	D4	22.31	0.0573285	NEG	NEG	NEG	P+	NEG	NEG	NEG	P+	0	0	0	0.0836094
Sample 50		23.24	0.0296983	NEG	NEG	NEG	NEG	NEG	NEG	NEG	NEG	0	0	0	0
Sample 51		21.13	0.132067	NEG	NEG	NEG	P+	NEG	NEG	NEG	P+	0	0	0	0.287325
Sample 52		16.51	3.46558	NEG	NEG	NEG	P++	NEG	NEG	NEG	P++	0	0	0	8.91078
Sample 53		25.84	0.00472248	NEG	NEG	NEG	NEG	NEG	NEG	NEG	NEG	0	0	0	0
Sample 54		25.07	0.0081408	NEG	NEG	NEG	NEG	NEG	NEG	NEG	NEG	0	0	0	0
Sample 55		17.58	1.62606	NEG	NEG	NEG	P++	NEG	NEG	NEG	P+	0	0	0	3.73816
Sample 56		18.54	0.824678	NEG	NEG	NEG	P++	NEG	NEG	NEG	P++	0	0	0	8.84928
Sample 57		22.77	0.0414082	NEG	NEG	NEG	NEG	NEG	NEG	NEG	NEG	0	0	0	0
Sample 58		19.93	0.308575	NEG	NEG	NEG	P+	NEG	NEG	NEG	P+	0	0	0	0.32255
Sample 59		18.69	0.741675	NEG	NEG	NEG	P++	NEG	NEG	NEG	P+++	0	0	0	23.3539
Sample 60		23.22	0.0301213	NEG	NEG	NEG	NEG	NEG	NEG	NEG	NEG	0	0	0	0
Sample 61		22.89	0.0380391	NEG	NEG	NEG	NEG	NEG	NEG	NEG	NEG	0	0	0	0
Sample 62		20.59	0.193486	NEG	NEG	NEG	NEG	NEG	NEG	NEG	NEG	0	0	0	0
Sample 63		24.89	0.00924596	NEG	NEG	NEG	NEG	NEG	NEG	NEG	NEG	0	0	0	0
Sample 64		21.89	0.0771559	NEG	NEG	NEG	NEG	NEG	NEG	NEG	NEG	0	0	0	0
Sample 70	Den NS1, IgM & IgG NEG	--	--	NEG	NEG	NEG	NEG	NEG	NEG	NEG	NEG	0	0	0	0
Sample 71		--	--	NEG	NEG	NEG	NEG	NEG	NEG	NEG	NEG	0	0	0	0
Sample 72		--	--	NEG	NEG	NEG	NEG	NEG	NEG	NEG	NEG	0	0	0	0
Sample 73		--	--	NEG	NEG	NEG	NEG	NEG	NEG	NEG	NEG	0	0	0	0
Sample 74		--	--	NEG	NEG	NEG	NEG	NEG	NEG	NEG	NEG	0	0	0	0
Sample 75		--	--	NEG	NEG	NEG	NEG	NEG	NEG	NEG	NEG	0	0	0	0
Sample 76		--	--	NEG	NEG	NEG	NEG	NEG	NEG	NEG	NEG	0	0	0	0
Sample 77		--	--	NEG	NEG	NEG	NEG	NEG	NEG	NEG	NEG	0	0	0	0
Sample 78		--	--	NEG	NEG	NEG	NEG	NEG	NEG	NEG	NEG	0	0	0	0
Sample 79		--	--	NEG	NEG	NEG	NEG	NEG	NEG	NEG	NEG	0	0	0	0
Sample 80		--	--	NEG	NEG	NEG	NEG	NEG	NEG	NEG	NEG	0	0	0	0
Sample 81		--	--	NEG	NEG	NEG	NEG	NEG	NEG	NEG	NEG	0	0	0	0
Sample 82		--	--	NEG	NEG	NEG	NEG	NEG	NEG	NEG	NEG	0	0	0	0
Sample 83		--	--	NEG	NEG	NEG	NEG	NEG	NEG	NEG	NEG	0	0	0	0
Sample 84		--	--	NEG	NEG	NEG	NEG	NEG	NEG	NEG	NEG	0	0	0	0
Sample 85		--	--	NEG	NEG	NEG	NEG	NEG	NEG	NEG	NEG	0	0	0	0
* The LOD of the serotype specific assays are DENV 1- 0.001 pfu/µL, DENV-2 - 0.0001 pfu/µL, DENV-3 - 0.001 pfu/µL and DENV4 - 0.0001 pfu/µL.
